# Supplementary material for: Inflammatory Proteomic Heterogeneity Beyond Glycemia Status in Severe Obesity
Source: Int J Mol Sci. 2026 May 6;27(9):4152. doi: 10.3390/ijms27094152 (PMC13164250; doi:10.3390/ijms27094152)
Supplement: Supplementary file 1 [file ijms-27-04152-s001.zip]

Archive with 3 entries (2 files):
- ijms-4250566-supplementary/
- ijms-4250566-supplementary/Supplementary_materials_final.pdf
- ijms-4250566-supplementary/Supplementary_tables_final.xlsx
