# Supplementary material for: Inflammatory Proteomic Heterogeneity Beyond Glycemia Status in Severe Obesity
Source: Int J Mol Sci. 2026 May 6;27(9):4152. doi: 10.3390/ijms27094152 (PMC13164250; doi:10.3390/ijms27094152)
Supplement: Supplementary file 1 [file ijms-27-04152-s001.zip › ijms-4250566-supplementary/Supplementary_tables_final.xlsx]

## Sheet: Table S1
		Variable	Category	Full cohort (n = 351)	Proteomics subcohort (n = 142)	p-value
		Glycaemic status	noDM	210 (59%)	69 (49%)	0.005
			PreDM	28 (8%)	25 (18%)
			T2DM	113 (32%)	48 (34%)
		Sex	Female	251 (71%)	104 (73%)	0.74
			Male	100 (29%)	38 (27%)
		MASLD	No MASL	96 (27%)	19 (20%)	0.006
			MASL	149 (42%)	62 (43%)
			MASH	106 (31%)	52 (36%)
		Fibrosis	no	119 (34%)	65 (47%)	0.017
			yes	232 (66%)	77 (54%)
		Data are presented as n (%). The proteomics subcohort was selected from the full bariatric cohort to include all available individuals with prediabetes and to preserve comparable distributions of sex and liver disease severity across glycaemic categories. As a consequence of this design, the proportion of prediabetes differed between cohorts. P-values were calculated using chi-square tests and ar…

## Sheet: Table S2
					T2DM vs. no DM					PreDM vs. no DM					T2DM vs. PreDM
			Protein	AveExpr	logFC	t	P.Value	adj.P.Val		logFC	t	P.Value	adj.P.Val		logFC	t	P.Value	adj.P.Val
			Flt3L	8.78345	0.469873	3.5807	0.000467204	0.0160406		0.36869	2.26218	0.0251775	0.467833		0.101183	0.587589	0.557725	0.972849
			IL8	5.17303	0.616386	3.48567	0.000650296	0.0160406		0.546794	2.48964	0.0139205	0.467833		0.0695917	0.299894	0.764689	0.972849
			CDCP1	3.58641	0.48875	3.53524	0.000547715	0.0160406		0.234	1.36278	0.175071	0.535865		0.25475	1.40418	0.16241	0.972849
			CCL20	6.0243	0.459158	2.79957	0.00581669	0.107609		0.305983	1.50212	0.135248	0.467833		0.153175	0.711695	0.477801	0.972849
			HGF	9.54148	0.326848	2.7126	0.0074866	0.110802		0.276481	1.8475	0.0667193	0.467833		0.0503667	0.318537	0.750537	0.972849
			IL-10RB	6.13669	0.199022	2.09513	0.0379034	0.305354		0.223055	1.89061	0.0606782	0.467833		-0.0240333	-0.192798	0.847388	0.972849
			SLAMF1	2.30282	0.245063	1.99922	0.0474586	0.305354		0.0558551	0.36688	0.714245	0.825846		0.189208	1.17625	0.241428	0.972849
			CXCL9	6.86359	0.352056	1.98959	0.0485231	0.305354		0.334748	1.52317	0.129902	0.467833		0.0173083	0.074539	0.940685	0.972849
			CXCL6	7.56296	0.301775	1.45308	0.148368	0.477358		0.512475	1.98682	0.0488328	0.467833		-0.2107	-0.773123	0.440712	0.972849
			CXCL1	8.04761	0.215462	0.964985	0.336164	0.61699		0.64862	2.33894	0.0207084	0.467833		-0.433158	-1.47834	0.141493	0.972849
			CCL28	1.29239	0.0956522	0.415358	0.678495	0.821365		0.581519	2.03315	0.043867	0.467833		-0.485867	-1.60776	0.110069	0.972849
			GDNF	1.42507	0.186558	1.96391	0.051459	0.305354		0.110191	0.933971	0.351876	0.583752		0.0763667	0.612616	0.541093	0.972849
			CX3CL1	2.72331	0.320027	1.96149	0.0517429	0.305354		0.345252	1.70379	0.0905699	0.467833		-0.025225	-0.117817	0.906376	0.972849
			OPG	9.70169	0.212337	1.95127	0.052959	0.305354		0.147687	1.09273	0.276332	0.535865		0.06465	0.452727	0.651424	0.972849
			CASP-8	3.72951	0.614293	1.93912	0.0544346	0.305354		0.12251	0.311372	0.755967	0.847599		0.491783	1.18299	0.238757	0.972849
			CXCL10	8.85655	0.314737	1.93627	0.0547858	0.305354		0.0502957	0.24913	0.803614	0.887573		0.264442	1.23972	0.217087	0.972849
			STAMBP	4.86352	0.406476	1.91266	0.0577696	0.305354		0.396968	1.50396	0.134774	0.467833		0.00950833	0.0340944	0.972849	0.972849
			CD5	5.60908	0.241676	1.86867	0.0636928	0.314218		0.204151	1.27095	0.205788	0.535865		0.037525	0.221104	0.825323	0.972849
			CD8A	6.86394	-0.383388	-1.76774	0.0792146	0.352055		-0.271304	-1.0072	0.315523	0.555921		-0.112083	-0.39382	0.694294	0.972849
			SIRT2	3.55141	0.469067	1.74956	0.0823162	0.352055		0.428609	1.28716	0.200094	0.535865		0.0404583	0.114995	0.908609	0.972849
			CST5	5.95535	0.247754	1.72707	0.0862912	0.352055		0.270887	1.5204	0.130596	0.467833		-0.0231333	-0.122887	0.902367	0.972849
			MCP-1	10.8565	0.25471	1.70473	0.0903926	0.352055		0.22811	1.22923	0.220983	0.535865		0.0266	0.135665	0.892275	0.972849
			IL-18R1	7.97049	0.246168	1.57535	0.117363	0.434242		0.229043	1.18016	0.239876	0.535865		0.017125	0.0835124	0.93356	0.972849
			LIF-R	3.85486	0.20837	1.51429	0.132135	0.459241		0.181536	1.06223	0.289904	0.535865		0.0268333	0.148603	0.882074	0.972849
			IL-17A	0.73007	0.221839	1.49716	0.136531	0.459241		0.118597	0.644443	0.52031	0.734257		0.103242	0.530962	0.59626	0.972849
			CD40	10.6586	0.197328	1.39392	0.16548	0.510231		0.29967	1.7044	0.0904553	0.467833		-0.102342	-0.550908	0.582547	0.972849
			PD-L1	5.12063	0.259746	1.26993	0.206149	0.571678		0.41698	1.64144	0.102881	0.467833		-0.157233	-0.585805	0.55892	0.972849
			CCL3	5.37859	0.177428	1.26615	0.207498	0.571678		0.209461	1.20349	0.230752	0.535865		-0.0320333	-0.174197	0.861954	0.972849
			CCL25	5.35986	0.157328	1.25153	0.212764	0.571678		0.175403	1.12344	0.263114	0.535865		-0.018075	-0.109569	0.912903	0.972849
			TNFRSF9	5.77268	0.123922	1.24183	0.216311	0.571678		0.11313	0.91279	0.362873	0.583752		0.0107917	0.0824097	0.934435	0.972849
			CD6	5.84585	0.217962	1.20179	0.231411	0.590498		0.198354	0.880573	0.380011	0.598315		0.0196083	0.0823881	0.934452	0.972849
			4E-BP1	5.50415	-0.44817	-1.13879	0.256673	0.61699		0.20578	0.421001	0.67438	0.821486		-0.65395	-1.26626	0.207456	0.972849
			MCP-3	1.89528	0.175942	1.12509	0.262414	0.61699		0.237142	1.22097	0.224084	0.535865		-0.0612	-0.298227	0.765958	0.972849
			IFN-gamma	6.23937	0.257473	1.10284	0.271929	0.61699		0.170481	0.587944	0.557487	0.760156		0.0869917	0.283946	0.776858	0.972849
			CCL4	6.17556	0.132428	1.05393	0.293672	0.61699		0.183994	1.17901	0.240331	0.535865		-0.0515667	-0.312738	0.75493	0.972849
			IL18	8.38169	0.157989	1.03683	0.301547	0.61699		0.208406	1.1012	0.272638	0.535865		-0.0504167	-0.252134	0.801296	0.972849
			LAP-TGF-beta-1	5.31303	0.184846	1.03036	0.304562	0.61699		0.294504	1.32175	0.18834	0.535865		-0.109658	-0.465797	0.642062	0.972849
			ADA	5.09514	0.148406	1.01687	0.310913	0.61699		0.265339	1.46385	0.145407	0.467833		-0.116933	-0.610563	0.542447	0.972849
			IL-12B	6.45901	0.155942	0.991208	0.32324	0.61699		0.0884754	0.452796	0.651375	0.816978		0.0674667	0.326789	0.7443	0.972849
			MCP-4	14.6623	0.186866	0.950927	0.343229	0.61699		0.0981159	0.402008	0.688272	0.821486		0.08875	0.344161	0.731225	0.972849
			ST1A1	5.47239	0.239248	0.942077	0.347725	0.61699		0.256423	0.812968	0.417574	0.63419		-0.017175	-0.0515361	0.95897	0.972849
			EN-RAGE	2.04831	0.205851	0.938448	0.34958	0.61699		0.146701	0.53848	0.591074	0.76736		0.05915	0.205489	0.837479	0.972849
			OSM	5.40718	0.171014	0.937269	0.350184	0.61699		-0.130319	-0.575065	0.566141	0.760156		0.301333	1.25851	0.210238	0.972849
			FGF-23	2.24437	-0.205851	-0.872346	0.384467	0.66164		-0.112568	-0.384086	0.701479	0.82396		-0.0932833	-0.301242	0.763663	0.972849
			CD244	6.46099	0.0749819	0.83714	0.403896	0.679279		0.105299	0.946548	0.345449	0.583752		-0.0303167	-0.257929	0.796829	0.972849
			DNER	7.07739	0.166757	0.78155	0.435757	0.702889		0.453641	1.71184	0.0890714	0.467833		-0.286883	-1.0246	0.307264	0.972849
			IL-17C	1.66796	-0.120281	-0.767256	0.444181	0.702889		-0.0177391	-0.0911076	0.927533	0.953298		-0.102542	-0.49845	0.618925	0.972849
			VEGFA	10.422	0.10202	0.749338	0.454871	0.702889		0.251612	1.488	0.13893	0.467833		-0.149592	-0.837292	0.40381	0.972849
			TRAIL	7.94683	-0.0589674	-0.746236	0.456737	0.702889		-0.0101507	-0.103428	0.917766	0.953298		-0.0488167	-0.47077	0.638514	0.972849
			MCP-2	8.38725	0.123361	0.73188	0.465427	0.702889		0.328719	1.57024	0.118545	0.467833		-0.205358	-0.928438	0.354728	0.972849
			CCL19	10.3731	0.134438	0.701648	0.484027	0.716197		-0.0141449	-0.0594395	0.952684	0.965735		0.148583	0.59094	0.555484	0.972849
			CSF-1	9.80648	0.0613768	0.686344	0.493596	0.716197		0.182377	1.64205	0.102754	0.467833		-0.121	-1.0311	0.304217	0.972849
			CXCL11	7.19866	0.150226	0.651509	0.515752	0.733955		0.160835	0.561607	0.575253	0.760156		-0.0106083	-0.0350589	0.972081	0.972849
			TRANCE	4.99063	-0.0851178	-0.604263	0.546616	0.7632		0.141507	0.80884	0.419936	0.63419		-0.226625	-1.226	0.222192	0.972849
			CCL11	6.04289	0.103922	0.583709	0.560326	0.767854		0.360997	1.63256	0.104737	0.467833		-0.257075	-1.10034	0.273015	0.972849
			IL6	3.04148	0.100815	0.556948	0.578424	0.775807		0.0774319	0.344419	0.731032	0.832252		0.0233833	0.0984402	0.921719	0.972849
			uPA	9.62345	0.0518025	0.544266	0.587097	0.775807		0.175328	1.48316	0.140208	0.467833		-0.123525	-0.988991	0.32432	0.972849
			IL10	2.67303	0.083904	0.523087	0.601715	0.781174		0.132696	0.66608	0.506422	0.734257		-0.0487917	-0.2318	0.817021	0.972849
			IL-10RA	0.112254	0.0733786	0.500872	0.617223	0.785955		0.190487	1.04689	0.296898	0.535865		-0.117108	-0.609146	0.543384	0.972849
			TNF	3.6293	0.0700725	0.486277	0.627507	0.785955		0.0228058	0.127427	0.89878	0.953298		0.0472667	0.249959	0.802974	0.972849
			FGF-19	7.09859	0.0909783	0.47253	0.637261	0.785955		0.442945	1.85234	0.0660171	0.467833		-0.351967	-1.39306	0.16574	0.972849
			NT-3	1.38704	0.0544837	0.402146	0.68817	0.821365		-0.0687246	-0.408421	0.683569	0.821486		0.123208	0.693002	0.48942	0.972849
			TWEAK	8.6043	-0.0419837	-0.371742	0.71063	0.834708		0.109125	0.777968	0.437859	0.648032		-0.151108	-1.01959	0.309626	0.972849
			TNFSF14	4.45683	0.0415308	0.300296	0.764383	0.883817		0.158272	0.921432	0.35836	0.583752		-0.116742	-0.643254	0.521078	0.972849
			FGF-21	5.39106	0.0755525	0.283047	0.777545	0.885206		0.210794	0.635839	0.525887	0.734257		-0.135242	-0.386098	0.699992	0.972849
			CXCL5	9.11725	-0.0687591	-0.224623	0.82259	0.905115		0.654783	1.72227	0.0871604	0.467833		-0.723542	-1.80121	0.0737538	0.972849
			TGF-alpha	2.31423	0.0273007	0.21427	0.830639	0.905115		0.0769507	0.48627	0.627512	0.800618		-0.04965	-0.29695	0.766931	0.972849
			MMP-10	8.49127	0.0318025	0.212871	0.831727	0.905115		-0.00693913	-0.0373972	0.97022	0.97022		0.0387417	0.197611	0.843627	0.972849
			AXIN1	1.25063	0.0275453	0.150646	0.880465	0.934		0.250354	1.10241	0.272116	0.535865		-0.222808	-0.928579	0.354656	0.972849
			IL7	1.19282	-0.0163406	-0.146775	0.883514	0.934		0.0160928	0.116384	0.90751	0.953298		-0.0324333	-0.222	0.824627	0.972849
			SCF	9.05803	-0.0138225	-0.123037	0.902249	0.940372		-0.0324058	-0.232248	0.816674	0.888733		0.0185833	0.126053	0.899865	0.972849
			MMP-1	11.3308	-0.0191576	-0.0861505	0.931466	0.95646		0.354817	1.28469	0.200954	0.535865		-0.373975	-1.28155	0.202052	0.972849
			CCL23	10.1044	-0.0119475	-0.0588037	0.95319	0.95646		0.265461	1.05198	0.294564	0.535865		-0.277408	-1.04046	0.299863	0.972849
			TNFB	4.12176	0.00546196	0.0546911	0.95646	0.95646		-0.136313	-1.09897	0.27361	0.535865		0.141775	1.0818	0.281145	0.972849
			Differential expression was assessed using two-sample t-tests on NPX values. Log2 fold change (log2FC) reflects differences in normalized protein expression between groups. P-values were adjusted for multiple testing using the Benjamini–Hochberg method. Proteins with adjusted p-values < 0.05 were considered statistically significant.

## Sheet: Table S3
							log2FC									scaled log2FC
		UniProt ID	Gene	Protein name	Protein	AveExpr	cl1.vs.other	cl2.vs.other	cl3.vs.other	cl4.vs.other	cl5.vs.other	cl6.vs.other	cl7.vs.other	P.Value	adj.P.Val	cl1.vs.other	cl2.vs.other	cl3.vs.other	cl4.vs.other	cl5.vs.other	cl6.vs.other	cl7.vs.other
		P50225	SULT1A1	Sulfotransferase 1A1	ST1A1	5.47239	1.31659	2.08604	3.08844	0.971507	-0.0667425	0.655586	1.51557	4.0531e-95	5.55425e-95	-0.0492197	0.706313	1.69058	-0.388055	-1.40752	-0.698261	0.146165
		Q14790	CASP8	Caspase-8	CASP-8	3.72951	0.0181386	0.31392	3.01609	2.04751	0.135514	-0.750907	1.9522	3.50881e-67	4.12147e-67	-0.687426	-0.471955	1.49653	0.790935	-0.601921	-1.24766	0.721502
		O43557	TNFSF14	Tumor necrosis factor ligand superfamily member 14	TNFSF14	4.45683	0.857402	0.948573	1.77788	1.46685	0.867105	0.284749	1.67373	3.66865e-119	6.03289e-119	-0.500218	-0.329909	1.21923	0.63824	-0.482093	-1.56993	1.02468
		P13725	OSM	Oncostatin-M	OSM	5.40718	1.31853	2.01814	2.16899	1.71439	0.52226	0.36705	1.38814	2.06027e-111	3.24383e-111	-0.0549961	0.950727	1.16759	0.514072	-1.19967	-1.42279	0.0450708
		P80511	S100A12	Protein S100-A12	EN-RAGE	2.04831	-0.375979	0.0801146	1.42359	1.65871	0.524583	-0.710272	1.25808	1.82277e-57	2.04371e-57	-0.999779	-0.508005	0.940576	1.19408	-0.0287656	-1.36022	0.762116
		O15169	AXIN1	Axin-1	AXIN1	1.25063	0.0887856	0.21277	0.781279	0.114176	0.335676	-0.353653	1.11511	9.51716e-31	9.78153e-31	-0.493627	-0.237498	0.936938	-0.441174	0.0164044	-1.40762	1.62658
		P14210	HGF	Hepatocyte growth factor	HGF	9.54148	2.08327	1.94405	2.88049	2.60952	2.3604	1.6762	3.23827	7.81707e-174	5.25875e-173	-0.574459	-0.827855	0.876577	0.383384	-0.0700554	-1.31538	1.52779
		P01135	TGFA	Protransforming growth factor alpha	TGF-alpha	2.31423	0.201981	0.314247	1.03156	0.951278	0.589403	-0.193557	1.28878	3.86135e-88	5.01298e-88	-0.75365	-0.539823	0.826414	0.6735	-0.0157462	-1.50701	1.31632
		P06127	CD5	T-cell surface glycoprotein CD5	CD5	5.60908	0.974244	1.16409	1.87118	1.76299	1.32749	0.616021	2.26049	4.12951e-140	1.17532e-139	-0.791752	-0.458452	0.782954	0.593023	-0.171566	-1.42067	1.46646
		P13236	CCL4	C-C motif chemokine 4	CCL4	6.17556	1.35314	0.781034	1.96919	1.54572	1.47572	1.10802	2.60822	2.43266e-144	7.50069e-144	-0.328523	-1.28953	0.706278	-0.00503995	-0.122623	-0.740263	1.7797
		Q9NSA1	FGF21	Fibroblast growth factor 21	FGF-21	5.39106	1.73034	0.80175	1.63361	0.667531	1.20066	1.35914	1.86816	5.68492e-81	7.25317e-81	0.882826	-1.12983	0.673165	-1.42074	-0.26523	0.078278	1.18152
		P13232	IL7	Interleukin-7	IL7	1.19282	0.158359	-0.357266	0.548486	0.252577	0.319327	0.286722	0.88164	2.60095e-51	2.78943e-51	-0.371397	-1.7374	0.66214	-0.12179	0.0550457	-0.031333	1.54474
		P42830	CXCL5	C-X-C motif chemokine 5	CXCL5	9.11725	1.79933	1.16862	3.11679	2.23253	2.65278	0.695163	4.46722	5.24868e-111	7.92657e-111	-0.3995	-0.89814	0.6421	-0.0570053	0.275248	-1.27246	1.70976
		P01374	LTA	Lymphotoxin-alpha	TNFB	4.12176	1.0059	0.471998	1.22102	0.988404	0.918154	1.09275	1.47747	7.9126e-126	1.46383e-125	-0.0624581	-1.79976	0.63751	-0.119402	-0.347992	0.220122	1.47198
		Q8IXJ6	SIRT2	NAD-dependent protein deacetylase sirtuin-2	SIRT2	3.55141	-0.0613272	0.281563	1.70456	2.03109	1.17172	-1.01433	2.45328	6.30622e-75	7.65016e-75	-0.799554	-0.525232	0.613206	0.874442	0.186918	-1.56199	1.2122
		O95630	STAMBP	STAM-binding protein	STAMBP	4.86352	0.47512	0.592542	1.79719	1.91395	1.55207	-0.219901	2.67989	4.19605e-104	6.08839e-104	-0.776258	-0.659507	0.538259	0.654353	0.294545	-1.46731	1.41592
		Q99616	CCL13	C-C motif chemokine 13	MCP-4	14.6623	3.19149	2.43844	4.17478	3.98376	3.75751	2.86994	5.36907	2.45494e-171	1.39743e-170	-0.50789	-1.28513	0.506993	0.309832	0.0763126	-0.839772	1.73966
		P10145	CXCL8	Interleukin-8	IL8	5.17303	0.690945	0.03657	1.85102	1.30516	1.49279	0.371776	3.50766	1.96729e-128	3.93458e-128	-0.545388	-1.11069	0.456765	-0.0147817	0.147302	-0.82111	1.8879
		P09341	CXCL1	Growth-regulated alpha protein	CXCL1	8.04761	1.33125	0.518906	2.55656	1.91531	2.58881	1.36229	4.00875	3.70799e-127	7.22083e-127	-0.624462	-1.33993	0.454721	-0.110054	0.483125	-0.597127	1.73372
		P80098	CCL7	C-C motif chemokine 7	MCP-3	1.89528	0.200437	-0.273704	0.791211	0.444109	0.808734	-0.230924	1.67067	1.96309e-62	2.26982e-62	-0.421679	-1.11885	0.446984	-0.0633887	0.472749	-1.05595	1.74013
		P13500	CCL2	C-C motif chemokine 2	MCP-1	10.8565	2.29477	1.42641	3.1226	2.87391	2.94403	2.16624	4.26797	5.37011e-177	4.41542e-176	-0.484733	-1.45634	0.44153	0.163267	0.24173	-0.628538	1.72308
		P00813	ADA	Adenosine deaminase	ADA	5.09514	1.00489	0.607391	1.49154	1.43114	1.51827	0.865845	2.06989	4.89196e-117	7.86968e-117	-0.568476	-1.37769	0.422216	0.299262	0.476626	-0.851538	1.5996
		P80162	CXCL6	C-X-C motif chemokine 6	CXCL6	7.56296	1.24108	0.391943	2.41988	2.00835	2.59085	0.869402	3.91179	5.972e-135	1.33918e-134	-0.567117	-1.27743	0.418957	0.0747057	0.561971	-0.878031	1.66694
		O95750	FGF19	Fibroblast growth factor 19	FGF-19	7.09859	1.61429	0.649602	2.07349	1.87991	1.88729	1.28567	3.04116	4.51154e-120	7.58758e-120	-0.219688	-1.53091	0.404471	0.141354	0.151378	-0.666353	1.71975
		P80075	CCL8	C-C motif chemokine 8	MCP-2	8.38725	1.69207	1.05175	2.46222	2.44722	2.2256	1.29134	3.6266	3.55064e-148	1.19431e-147	-0.486151	-1.22422	0.401584	0.384294	0.128834	-0.948063	1.74372
		P30203	CD6	T-cell differentiation antigen CD6	CD6	5.84585	0.685125	0.907547	1.80384	2.1427	1.82358	0.433788	2.72677	1.50711e-125	2.72015e-125	-0.970264	-0.706508	0.356349	0.758186	0.379756	-1.26831	1.45079
		O14625	CXCL11	C-X-C motif chemokine 11	CXCL11	7.19866	1.08249	0.0329553	2.29242	2.20077	2.67352	0.675241	3.84108	2.57998e-126	4.89534e-126	-0.571245	-1.37506	0.355418	0.285227	0.647297	-0.883147	1.54151
		Q9BZW8	CD244	Natural killer cell receptor 2B4	CD244	6.46099	1.35959	0.935138	1.7661	1.86826	1.69601	1.3126	2.43326	2.13085e-174	1.57683e-173	-0.551946	-1.43656	0.295275	0.508187	0.149197	-0.64987	1.68571
		P49771	FLT3LG	Fms-related tyrosine kinase 3 ligand	Flt3L	8.78345	2.01319	0.803583	2.41054	2.24952	2.25427	2.05189	3.58046	1.02182e-164	4.72591e-164	-0.223461	-1.71201	0.265519	0.0673644	0.0732097	-0.175841	1.70522
		P78556	CCL20	C-C motif chemokine 20	CCL20	6.0243	1.0535	0.905137	1.70478	1.60092	1.65617	0.829866	2.98029	1.14843e-124	2.02343e-124	-0.650204	-0.851398	0.233024	0.0921718	0.167098	-0.953476	1.96278
		P03956	MMP1	Interstitial collagenase	MMP-1	11.3308	2.60564	1.88119	3.00363	3.02494	3.32531	2.03603	4.01963	1.07416e-138	2.83885e-138	-0.318746	-1.29433	0.217206	0.245898	0.650397	-1.08582	1.58539
		P02778	CXCL10	C-X-C motif chemokine 10	CXCL10	8.85655	2.18756	1.28146	2.31889	1.726	2.2995	2.41705	3.23756	6.66996e-143	1.97431e-142	-0.0364642	-1.52757	0.179666	-0.796029	0.147744	0.341194	1.69146
		Q9H5V8	CDCP1	CUB domain-containing protein 1	CDCP1	3.58641	0.63865	0.0920873	1.01535	0.9249	0.953275	0.445722	2.29896	2.88593e-104	4.27117e-104	-0.390053	-1.17614	0.151741	0.0216452	0.0624555	-0.667531	1.99789
		P10147	CCL3	C-C motif chemokine 3	CCL3	5.37859	0.908162	0.375193	1.48549	1.35316	1.86666	0.751846	2.82816	1.54654e-139	4.23867e-139	-0.563915	-1.219	0.145698	-0.0169523	0.614205	-0.756047	1.79601
		Q14116	IL18	Interleukin-18	IL18	8.38169	1.52773	1.32359	2.24046	2.58109	2.59934	1.21642	3.39171	4.09749e-160	1.78361e-159	-0.744118	-0.998125	0.142719	0.56655	0.589258	-1.13148	1.57519
		P51671	CCL11	Eotaxin	CCL11	6.04289	0.601753	0.500503	1.69543	2.07691	2.23441	0.711515	3.07816	2.71989e-137	6.70905e-137	-0.971045	-1.07397	0.140775	0.528579	0.688692	-0.859463	1.54644
		P15692	VEGFA	Vascular endothelial growth factor A	VEGFA	10.422	2.09831	1.89511	2.69513	2.85979	3.08254	1.80348	4.01104	2.16297e-184	3.2012e-183	-0.685847	-0.945496	0.0767641	0.287162	0.571787	-1.06258	1.75821
		Q13478	IL18R1	Interleukin-18 receptor 1	IL-18R1	7.97049	1.2832	0.949687	2.09054	2.74719	2.74669	1.09238	3.27844	9.15074e-167	4.83682e-166	-0.799286	-1.15774	0.0684254	0.774179	0.773642	-1.00437	1.34516
		Q07011	TNFRSF9	Tumor necrosis factor receptor superfamily member 9	TNFRSF9	5.77268	1.36285	0.592228	1.44557	1.34613	1.60276	1.44893	2.29801	2.95504e-153	1.09336e-152	-0.159203	-1.7024	0.00643163	-0.192683	0.321215	0.0131686	1.71347
		Q08334	IL10RB	Interleukin-10 receptor subunit beta	IL-10RB	6.13669	1.18778	0.803403	1.54373	1.90356	1.81881	1.0683	2.52981	3.03316e-178	2.80567e-177	-0.61681	-1.26996	-0.0119619	0.599476	0.455465	-0.819839	1.66363
		P78423	CX3CL1	Fractalkine	CX3CL1	2.72331	-0.0172007	-0.388451	0.703694	1.38171	1.40021	-0.107571	2.03171	8.57209e-94	1.15334e-93	-0.795745	-1.19929	-0.0121477	0.724837	0.744946	-0.893976	1.43137
		O14788	TNFSF11	Tumor necrosis factor ligand superfamily member 11	TRANCE	4.99063	0.873292	0.299308	1.24814	1.44962	1.84825	1.00347	2.11243	1.2376e-122	2.12983e-122	-0.635297	-1.57323	-0.0227625	0.306467	0.95785	-0.422578	1.38955
		P01137	TGFB1	Transforming growth factor beta-1 proprotein	LAP-TGF-beta-1	5.31303	0.46077	0.23788	1.34703	2.09225	2.159	0.361926	2.95663	3.83352e-135	9.15099e-135	-0.858338	-1.06791	-0.0250244	0.675685	0.738447	-0.951278	1.48842
		O43508	TNFSF12	Tumor necrosis factor ligand superfamily member 12	TWEAK	8.6043	1.70189	1.30205	2.15219	2.52299	2.55024	1.80667	3.16299	4.74495e-181	5.01609e-180	-0.748445	-1.38599	-0.0304492	0.56078	0.60423	-0.581378	1.58125
		O15444	CCL25	C-C motif chemokine 25	CCL25	5.35986	0.939723	0.602926	1.32945	1.49996	1.71433	0.986241	2.45121	6.61392e-138	1.68769e-137	-0.690853	-1.24376	-0.0510582	0.228864	0.580796	-0.614487	1.7905
		P25942	CD40	Tumor necrosis factor receptor superfamily member 5	CD40	10.6586	1.98369	1.6858	2.65151	3.29799	3.30036	1.90295	4.07549	3.53964e-196	8.7311e-195	-0.801398	-1.13482	-0.0539207	0.669668	0.672326	-0.891764	1.53991
		P28325	CST5	Cystatin-D	CST5	5.95535	0.922103	0.605228	1.44335	1.94648	2.22635	0.718616	2.77367	7.42914e-148	2.39025e-147	-0.723012	-1.10658	-0.0920523	0.516967	0.855749	-0.969327	1.51826
		P21583	KITLG	Kit ligand	SCF	9.05803	1.93996	1.61864	2.23266	2.70317	2.48517	2.07685	2.88473	1.134e-171	6.99302e-171	-0.759617	-1.48317	-0.10055	0.958921	0.468041	-0.451382	1.36775
		O00300	TNFRSF11B	Tumor necrosis factor receptor superfamily member 11B	OPG	9.70169	2.06212	2.03587	2.39267	2.69915	2.60353	1.85076	3.49884	3.00474e-186	5.55877e-185	-0.692977	-0.739997	-0.100878	0.448093	0.276807	-1.07157	1.88052
		Q07325	CXCL9	C-X-C motif chemokine 9	CXCL9	6.86359	1.38419	0.129347	1.62023	1.69403	2.22616	1.54019	3.49403	2.1386e-132	4.39602e-132	-0.340179	-1.58582	-0.105873	-0.0326075	0.495616	-0.185328	1.75419
		P55773	CCL23	C-C motif chemokine 23	CCL23	10.1044	1.51998	1.74827	2.43452	3.60639	3.45189	1.20915	4.12202	3.06472e-166	1.51193e-165	-0.927384	-0.72853	-0.13074	0.890076	0.755491	-1.19815	1.33923
		P01579	IFNG	Interferon gamma	IFN-gamma	6.23937	1.61558	-0.612619	1.37646	1.29066	2.27179	2.07458	2.74597	1.8704e-103	2.66172e-103	0.0722812	-1.99004	-0.149043	-0.228452	0.679633	0.497104	1.11852
		Q9NRJ3	CCL28	C-C motif chemokine 28	CCL28	1.29239	-0.749624	-0.949077	0.171959	1.11764	1.49002	-0.912589	2.52014	4.10016e-50	4.33445e-50	-0.833022	-0.979578	-0.155854	0.539021	0.812638	-0.952767	1.56956
		Q13291	SLAMF1	Signaling lymphocytic activation molecule	SLAMF1	2.30282	0.161806	-0.0512411	0.499753	0.945321	0.989571	0.0403872	1.60626	4.16586e-92	5.50489e-92	-0.718005	-1.06802	-0.162786	0.569245	0.641944	-0.917485	1.65511
		Q99731	CCL19	C-C motif chemokine 19	CCL19	10.3731	1.93131	1.19186	2.43038	3.15936	3.22136	2.4714	3.93311	5.15952e-151	1.81812e-150	-0.758127	-1.57234	-0.208598	0.594084	0.662353	-0.163434	1.44607
		P09603	CSF1	Macrophage colony-stimulating factor 1	CSF-1	9.80648	2.09058	1.83815	2.35514	2.78378	2.96615	2.02111	3.23878	1.06182e-211	7.85746e-210	-0.715169	-1.19029	-0.217186	0.589619	0.932896	-0.845914	1.44605
		Q9NZQ7	CD274	Programmed cell death 1 ligand 1	PD-L1	5.12063	0.289887	0.108246	1.03663	2.33168	2.38843	0.0444468	3.15231	1.86633e-132	3.94596e-132	-0.820284	-0.962721	-0.234717	0.780822	0.825323	-1.01275	1.42433
		P42702	LIFR	Leukemia inhibitory factor receptor	LIF-R	3.85486	0.314443	0.187412	0.79977	1.6746	1.60697	0.202066	2.21429	6.51279e-135	1.41749e-134	-0.82874	-0.982317	-0.241995	0.815647	0.733891	-0.9646	1.46811
		P00749	PLAU	Urokinase-type plasminogen activator	uPA	9.62345	2.04566	1.68613	2.28059	2.68394	2.72769	2.21414	3.32394	4.37334e-198	1.61814e-196	-0.704669	-1.3758	-0.266128	0.486806	0.568474	-0.390171	1.68149
		Q9P0M4	IL17C	Interleukin-17C	IL-17C	1.66796	0.157284	-0.468028	0.254273	0.222284	1.02878	0.417613	1.38822	8.44133e-53	9.18615e-53	-0.444921	-1.47022	-0.285893	-0.338343	0.984047	-0.0180691	1.5734
		P01375	TNF	Tumor necrosis factor	TNF	3.6293	0.772282	0.160797	0.746692	1.03095	1.0547	0.621085	2.01658	1.25329e-99	1.74987e-99	-0.249845	-1.32237	-0.294728	0.203856	0.245513	-0.515038	1.93261
		P29460	IL12B	Interleukin-12 subunit beta	IL-12B	6.45901	1.46045	0.271001	1.34832	1.58428	2.14441	1.44182	3.08491	4.83227e-135	1.11746e-134	-0.186077	-1.57933	-0.317428	-0.0410317	0.615066	-0.207909	1.71671
		P09238	MMP10	Stromelysin-2	MMP-10	8.49127	1.50188	1.19766	1.91626	2.54813	2.77013	1.84372	3.30094	5.37819e-159	2.21104e-158	-0.873774	-1.28133	-0.318641	0.527872	0.825282	-0.415813	1.5364
		P39905	GDNF	Glial cell line-derived neurotrophic factor	GDNF	1.42507	0.147591	-0.0776437	0.239274	0.428138	0.522263	0.165341	1.15751	1.73597e-72	2.07197e-72	-0.554621	-1.11901	-0.32488	0.148375	0.384234	-0.510141	1.97605
		P50591	TNFSF10	Tumor necrosis factor ligand superfamily member 10	TRAIL	7.94683	1.97877	1.4976	1.88981	1.82572	2.22247	2.11191	2.36478	4.29683e-182	5.29942e-181	-0.0198616	-1.70574	-0.331536	-0.556092	0.834	0.446611	1.33262
		Q16552	IL17A	Interleukin-17A	IL-17A	0.73007	-0.179896	-0.44638	-0.00507349	0.14612	0.28562	0.102501	1.52987	2.05351e-25	2.08164e-25	-0.609043	-1.03107	-0.332181	-0.0927406	0.128182	-0.161818	2.09867
		Q8NFT8	DNER	Delta and Notch-like epidermal growth factor-related receptor	DNER	7.07739	0.637814	0.628908	1.38534	3.1	3.03875	0.529804	3.50938	1.93673e-155	7.54306e-155	-0.897135	-0.903821	-0.335955	0.951263	0.905282	-0.97822	1.25859
		P20783	NTF3	Neurotrophin-3	NT-3	1.38704	-0.0323902	-0.370125	0.148654	0.465813	0.751688	0.088609	1.52738	3.73418e-56	4.12432e-56	-0.643033	-1.18474	-0.352649	0.156056	0.614582	-0.448957	1.85874
		Q13651	IL10RA	Interleukin-10 receptor subunit alpha	IL-10RA	0.112254	-0.447169	-0.488419	-0.179684	0.640487	0.592987	-0.309974	0.558299	4.07821e-08	4.07821e-08	-0.960977	-1.04033	-0.446398	1.13141	1.04003	-0.697045	0.973304
		Q9GZV9	FGF23	Fibroblast growth factor 23	FGF-23	2.24437	0.115277	-0.866989	0.166733	0.503323	1.4132	1.01724	1.68582	7.82951e-47	8.16033e-47	-0.526919	-1.64941	-0.468118	-0.0834765	0.956288	0.503802	1.26783
		P05231	IL6	Interleukin-6	IL6	3.04148	0.34623	-0.208536	0.452785	1.23631	1.52893	0.544104	1.54881	5.80455e-77	7.15894e-77	-0.645613	-1.47442	-0.486423	0.684136	1.12131	-0.349995	1.151
		P22301	IL10	Interleukin-10	IL10	2.67303	0.513135	-0.317256	0.32719	0.684463	1.32534	0.448114	1.75134	2.36648e-77	2.96813e-77	-0.239993	-1.46329	-0.513918	0.0123994	0.956507	-0.335779	1.58407
		Q13541	EIF4EBP1	Eukaryotic translation initiation factor 4E-binding protein 1	xx4E-BP1	5.50415	1.2745	0.506926	0.90873	1.29833	2.55246	1.04093	2.10021	3.63997e-60	4.14397e-60	-0.15339	-1.23703	-0.669778	-0.119751	1.65078	-0.483141	1.01231
		P01732	CD8A	T-cell surface glycoprotein CD8 alpha chain	CD8A	6.86394	1.30522	1.15264	0.952568	1.68592	2.86517	1.71447	2.53967	2.28062e-111	3.51596e-111	-0.615654	-0.829203	-1.10922	-0.0828198	1.56766	-0.0428574	1.11209

## Sheet: Table S4
	Table Analyzed	IL8_core_cofounders + antidiabetics
	Dependent variable	IL-8 NPX
	Regression type	Least squares
	Model
	Analysis of Variance	SS	DF	MS	F (DFn, DFd)	P value
	Regression	31.83	10	3.183	F (10, 125) = 3.930	P=0.0001
	glycamic status	2.5	2	1.25	F (2, 125) = 1.543	P=0.2177
	age	0.8526	1	0.8526	F (1, 125) = 1.053	P=0.3069
	sex	5.797	1	5.797	F (1, 125) = 7.156	P=0.0085
	BMI	0.03142	1	0.03142	F (1, 125) = 0.03879	P=0.8442
	MASLD stage	1.521	2	0.7607	F (2, 125) = 0.9391	P=0.3937
	antidiabetics	1.299	1	1.299	F (1, 125) = 1.604	P=0.2078
	medication burden score	5.313	2	2.656	F (2, 125) = 3.279	P=0.0409
	Residual	101.3	125	0.8101
	Total	133.1	135
	Parameter estimates	Variable	Estimate	95% CI (profile likelihood)	|t|	P value	P value summary
	β0	Intercept	5.157	3.319 to 6.996	5.552	<0.0001	****
	β1	glycamic status[PreDM]	0.3824	-0.07651 to 0.8412	1.649	0.1016	ns
	β2	glycamic status[DM]	0.3324	-0.2814 to 0.9461	1.072	0.2859	ns
	β3	age	0.009621	-0.008939 to 0.02818	1.026	0.3069	ns
	β4	sex[1]	-0.5294	-0.9211 to -0.1377	2.675	0.0085	**
	β5	BMI	-0.003088	-0.03412 to 0.02794	0.197	0.8442	ns
	β6	MASLD stage[0]	0.2956	-0.1546 to 0.7458	1.3	0.1961	ns
	β7	MASLD stage[1]	0.03681	-0.3170 to 0.3906	0.2059	0.8372	ns
	β8	antidiabetics[yes]	-0.3926	-1.006 to 0.2210	1.266	0.2078	ns
	β9	medication burden score[0]	-0.3546	-0.7948 to 0.08549	1.595	0.1133	ns
	β10	medication burden score[2]	0.3497	-0.1574 to 0.8568	1.365	0.1748	ns
	Goodness of Fit
	Degrees of Freedom	125
	R squared	0.2392
	Multicollinearity	Variable	VIF	R2 with other variables
	β0	Intercept
	β1	glycamic status[PreDM]	1.268	0.2115
	β2	glycamic status[DM]	3.652	0.7262
	β3	age	1.219	0.1796
	β4	sex[1]	1.28	0.2187
	β5	BMI	1.129	0.114
	β6	MASLD stage[0]	1.343	0.2555
	β7	MASLD stage[1]	1.318	0.2412
	β8	antidiabetics[yes]	3.301	0.697
	β9	medication burden score[0]	2.06	0.5145
	β10	medication burden score[2]	2.383	0.5804
	Normality of Residuals	Statistics	P value	Passed normality test (alpha=0.05)?	P value summary
	D'Agostino-Pearson omnibus (K2)	7.633	0.022	No	*
	Anderson-Darling (A2*)	1.105	0.0066	No	**
	Shapiro-Wilk (W)	0.9698	0.0041	No	**
	Kolmogorov-Smirnov (distance)	0.07289	0.0735	Yes	ns
	Data summary
	Rows in table	142
	Rows skipped (missing data)	6
	Rows analyzed (# cases)	136
	Number of parameter estimates	11
	#cases/#parameters	12.4

## Sheet: Table S5
	Table Analyzed	Flt3L_core_cofounders + antidiabetics
	Dependent variable	Flt3L NPX
	Regression type	Least squares
	Model
	Analysis of Variance	SS	DF	MS	F (DFn, DFd)	P value
	Regression	23.07	10	2.307	F (10, 125) = 5.850	P<0.0001
	glycamic status	1.01	2	0.5049	F (2, 125) = 1.281	P=0.2815
	age	9.905	1	9.905	F (1, 125) = 25.12	P<0.0001
	sex	1.909	1	1.909	F (1, 125) = 4.841	P=0.0296
	BMI	0.06347	1	0.06347	F (1, 125) = 0.1610	P=0.6889
	MASLD stage	1.591	2	0.7954	F (2, 125) = 2.018	P=0.1373
	antidiabetics	0.1561	1	0.1561	F (1, 125) = 0.3958	P=0.5304
	medication burden score	0.3973	2	0.1986	F (2, 125) = 0.5038	P=0.6055
	Residual	49.28	125	0.3943
	Total	72.35	135
	Parameter estimates	Variable	Estimate	95% CI (profile likelihood)	|t|	P value	P value summary
	β0	Intercept	6.972	5.689 to 8.254	10.76	<0.0001	****
	β1	glycamic status[PreDM]	0.1793	-0.1409 to 0.4994	1.108	0.2699	ns
	β2	glycamic status[DM]	0.3101	-0.1180 to 0.7383	1.434	0.1542	ns
	β3	age	0.03279	0.01984 to 0.04574	5.012	<0.0001	****
	β4	sex[1]	-0.3038	-0.5771 to -0.03053	2.2	0.0296	*
	β5	BMI	0.004389	-0.01726 to 0.02604	0.4012	0.6889	ns
	β6	MASLD stage[0]	0.2988	-0.01524 to 0.6129	1.883	0.062	ns
	β7	MASLD stage[1]	0.1848	-0.06205 to 0.4316	1.482	0.141	ns
	β8	antidiabetics[yes]	-0.1361	-0.5641 to 0.2920	0.6291	0.5304	ns
	β9	medication burden score[0]	0.02202	-0.2850 to 0.3291	0.1419	0.8874	ns
	β10	medication burden score[2]	0.176	-0.1777 to 0.5298	0.9848	0.3266	ns
	Goodness of Fit
	Degrees of Freedom	125
	R squared	0.3188
	Multicollinearity	Variable	VIF	R2 with other variables
	β0	Intercept
	β1	glycamic status[PreDM]	1.268	0.2115
	β2	glycamic status[DM]	3.652	0.7262
	β3	age	1.219	0.1796
	β4	sex[1]	1.28	0.2187
	β5	BMI	1.129	0.114
	β6	MASLD stage[0]	1.343	0.2555
	β7	MASLD stage[1]	1.318	0.2412
	β8	antidiabetics[yes]	3.301	0.697
	β9	medication burden score[0]	2.06	0.5145
	β10	medication burden score[2]	2.383	0.5804
	Normality of Residuals	Statistics	P value	Passed normality test (alpha=0.05)?	P value summary
	D'Agostino-Pearson omnibus (K2)	0.7543	0.6858	Yes	ns
	Anderson-Darling (A2*)	0.2956	0.5905	Yes	ns
	Shapiro-Wilk (W)	0.9924	0.6794	Yes	ns
	Kolmogorov-Smirnov (distance)	0.04322	>0.1000	Yes	ns
	Data summary
	Rows in table	142
	Rows skipped (missing data)	6
	Rows analyzed (# cases)	136
	Number of parameter estimates	11
	#cases/#parameters	12.4

## Sheet: Table S6
	Table Analyzed	CDCP1_core_cofounders + antidiabetics
	Dependent variable	CDCP1 NPX
	Regression type	Least squares
	Model
	Analysis of Variance	SS	DF	MS	F (DFn, DFd)	P value
	Regression	13.63	10	1.363	F (10, 125) = 2.581	P=0.0071
	glycamic status	0.6937	2	0.3469	F (2, 125) = 0.6565	P=0.5204
	age	0.353	1	0.353	F (1, 125) = 0.6681	P=0.4153
	sex	0.2626	1	0.2626	F (1, 125) = 0.4971	P=0.4821
	BMI	0.7874	1	0.7874	F (1, 125) = 1.490	P=0.2245
	MASLD stage	0.8198	2	0.4099	F (2, 125) = 0.7758	P=0.4625
	antidiabetics	0.4347	1	0.4347	F (1, 125) = 0.8228	P=0.3661
	medication burden score	2.918	2	1.459	F (2, 125) = 2.762	P=0.0670
	Residual	66.04	125	0.5283
	Total	79.68	135
	Parameter estimates	Variable	Estimate	95% CI (profile likelihood)	|t|	P value	P value summary
	β0	Intercept	2.675	1.190 to 4.159	3.566	0.0005	***
	β1	glycamic status[PreDM]	0.1365	-0.2341 to 0.5071	0.7289	0.4674	ns
	β2	glycamic status[DM]	0.266	-0.2297 to 0.7616	1.062	0.2903	ns
	β3	age	0.00619	-0.008799 to 0.02118	0.8173	0.4153	ns
	β4	sex[1]	-0.1127	-0.4290 to 0.2036	0.7051	0.4821	ns
	β5	BMI	0.01546	-0.009603 to 0.04052	1.221	0.2245	ns
	β6	MASLD stage[0]	-0.2287	-0.5923 to 0.1349	1.245	0.2155	ns
	β7	MASLD stage[1]	-0.07663	-0.3624 to 0.2091	0.5307	0.5965	ns
	β8	antidiabetics[yes]	-0.2271	-0.7227 to 0.2684	0.9071	0.3661	ns
	β9	medication burden score[0]	-0.1398	-0.4952 to 0.2157	0.7784	0.4378	ns
	β10	medication burden score[2]	0.3799	-0.02960 to 0.7895	1.836	0.0687	ns
	Goodness of Fit
	Degrees of Freedom	125
	R squared	0.1711
	Multicollinearity	Variable	VIF	R2 with other variables
	β0	Intercept
	β1	glycamic status[PreDM]	1.268	0.2115
	β2	glycamic status[DM]	3.652	0.7262
	β3	age	1.219	0.1796
	β4	sex[1]	1.28	0.2187
	β5	BMI	1.129	0.114
	β6	MASLD stage[0]	1.343	0.2555
	β7	MASLD stage[1]	1.318	0.2412
	β8	antidiabetics[yes]	3.301	0.697
	β9	medication burden score[0]	2.06	0.5145
	β10	medication burden score[2]	2.383	0.5804
	Normality of Residuals	Statistics	P value	Passed normality test (alpha=0.05)?	P value summary
	D'Agostino-Pearson omnibus (K2)	26.48	<0.0001	No	****
	Anderson-Darling (A2*)	1.213	0.0035	No	**
	Shapiro-Wilk (W)	0.9554	0.0002	No	***
	Kolmogorov-Smirnov (distance)	0.07339	0.0697	Yes	ns
	Data summary
	Rows in table	142
	Rows skipped (missing data)	6
	Rows analyzed (# cases)	136
	Number of parameter estimates	11
	#cases/#parameters	12.4

## Sheet: Table S7
	Table Analyzed	IL8_core_cofounders + antidiabetics
	Dependent variable	IL-8 NPX
	Regression type	Least squares
	Model
	Analysis of Variance	SS	DF	MS	F (DFn, DFd)	P value
	Regression	35.55	9	3.95	F (9, 126) = 5.102	P<0.0001
	FPG	6.214	1	6.214	F (1, 126) = 8.027	P=0.0054
	age	1.106	1	1.106	F (1, 126) = 1.429	P=0.2342
	sex	5.391	1	5.391	F (1, 126) = 6.964	P=0.0094
	BMI	0.07962	1	0.07962	F (1, 126) = 0.1029	P=0.7490
	MASLD stage	1.594	2	0.7972	F (2, 126) = 1.030	P=0.3601
	antidiabetics	2.069	1	2.069	F (1, 126) = 2.672	P=0.1046
	medication burden score	7.98	2	3.99	F (2, 126) = 5.154	P=0.0071
	Residual	97.54	126	0.7742
	Total	133.1	135
	Parameter estimates	Variable	Estimate	95% CI (profile likelihood)	|t|	P value	P value summary
	β0	Intercept	4.467	2.627 to 6.307	4.804	<0.0001	****
	β1	FPG	0.00826	0.002490 to 0.01403	2.833	0.0054	**
	β2	age	0.01069	-0.007005 to 0.02838	1.195	0.2342	ns
	β3	sex[1]	-0.5103	-0.8930 to -0.1276	2.639	0.0094	**
	β4	BMI	-0.004918	-0.03527 to 0.02543	0.3207	0.749	ns
	β5	MASLD stage[0]	0.2911	-0.1441 to 0.7263	1.324	0.1879	ns
	β6	MASLD stage[1]	0.01672	-0.3273 to 0.3607	0.0962	0.9235	ns
	β7	antidiabetics[yes]	-0.3958	-0.8749 to 0.08335	1.635	0.1046	ns
	β8	medication burden score[0]	-0.4269	-0.8528 to -0.001058	1.984	0.0494	*
	β9	medication burden score[2]	0.3919	-0.08429 to 0.8680	1.629	0.1059	ns
	Goodness of Fit
	Degrees of Freedom	126
	R squared	0.2671
	Multicollinearity	Variable	VIF	R2 with other variables
	β0	Intercept
	β1	FPG	1.132	0.1169
	β2	age	1.159	0.1373
	β3	sex[1]	1.279	0.2178
	β4	BMI	1.13	0.1149
	β5	MASLD stage[0]	1.314	0.2387
	β6	MASLD stage[1]	1.304	0.233
	β7	antidiabetics[yes]	2.106	0.5252
	β8	medication burden score[0]	2.018	0.5045
	β9	medication burden score[2]	2.199	0.5452
	Normality of Residuals	Statistics	P value	Passed normality test (alpha=0.05)?	P value summary
	D'Agostino-Pearson omnibus (K2)	8.207	0.0165	No	*
	Anderson-Darling (A2*)	0.7556	0.0481	No	*
	Shapiro-Wilk (W)	0.9734	0.0091	No	**
	Kolmogorov-Smirnov (distance)	0.05868	>0.1000	Yes	ns
	Data summary
	Rows in table	142
	Rows skipped (missing data)	6
	Rows analyzed (# cases)	136
	Number of parameter estimates	10
	#cases/#parameters	13.6

## Sheet: Table S8
	Table Analyzed	Flt3L_core_cofounders + antidiabetics
	Dependent variable	Flt3L NPX
	Regression type	Least squares
	Model
	Analysis of Variance	SS	DF	MS	F (DFn, DFd)	P value
	Regression	22.53	9	2.504	F (9, 126) = 6.332	P<0.0001
	FPG	0.4764	1	0.4764	F (1, 126) = 1.205	P=0.2744
	age	11.45	1	11.45	F (1, 126) = 28.97	P<0.0001
	sex	1.892	1	1.892	F (1, 126) = 4.786	P=0.0305
	BMI	0.07631	1	0.07631	F (1, 126) = 0.1930	P=0.6612
	MASLD stage	1.337	2	0.6683	F (2, 126) = 1.690	P=0.1886
	antidiabetics	0.001833	1	0.001833	F (1, 126) = 0.004635	P=0.9458
	medication burden score	0.883	2	0.4415	F (2, 126) = 1.117	P=0.3306
	Residual	49.82	126	0.3954
	Total	72.35	135
	Parameter estimates	Variable	Estimate	95% CI (profile likelihood)	|t|	P value	P value summary
	β0	Intercept	6.739	5.424 to 8.054	10.14	<0.0001	****
	β1	FPG	0.002287	-0.001836 to 0.006410	1.098	0.2744	ns
	β2	age	0.03439	0.02175 to 0.04703	5.383	<0.0001	****
	β3	sex[1]	-0.3023	-0.5758 to -0.02885	2.188	0.0305	*
	β4	BMI	0.004815	-0.01687 to 0.02650	0.4393	0.6612	ns
	β5	MASLD stage[0]	0.2712	-0.03976 to 0.5822	1.726	0.0868	ns
	β6	MASLD stage[1]	0.1662	-0.07960 to 0.4121	1.338	0.1832	ns
	β7	antidiabetics[yes]	-0.01178	-0.3542 to 0.3306	0.06808	0.9458	ns
	β8	medication burden score[0]	-0.01615	-0.3205 to 0.2882	0.105	0.9166	ns
	β9	medication burden score[2]	0.2322	-0.1081 to 0.5724	1.35	0.1794	ns
	Goodness of Fit
	Degrees of Freedom	126
	R squared	0.3114
	Multicollinearity	Variable	VIF	R2 with other variables
	β0	Intercept
	β1	FPG	1.132	0.1169
	β2	age	1.159	0.1373
	β3	sex[1]	1.279	0.2178
	β4	BMI	1.13	0.1149
	β5	MASLD stage[0]	1.314	0.2387
	β6	MASLD stage[1]	1.304	0.233
	β7	antidiabetics[yes]	2.106	0.5252
	β8	medication burden score[0]	2.018	0.5045
	β9	medication burden score[2]	2.199	0.5452
	Normality of Residuals	Statistics	P value	Passed normality test (alpha=0.05)?	P value summary
	D'Agostino-Pearson omnibus (K2)	1.031	0.5973	Yes	ns
	Anderson-Darling (A2*)	0.3371	0.5026	Yes	ns
	Shapiro-Wilk (W)	0.9916	0.5923	Yes	ns
	Kolmogorov-Smirnov (distance)	0.05591	>0.1000	Yes	ns
	Data summary
	Rows in table	142
	Rows skipped (missing data)	6
	Rows analyzed (# cases)	136
	Number of parameter estimates	10
	#cases/#parameters	13.6

## Sheet: Table S9
	Table Analyzed	CDCP1_core_cofounders + antidiabetics
	Dependent variable	CDCP1 NPX
	Regression type	Least squares
	Model
	Analysis of Variance	SS	DF	MS	F (DFn, DFd)	P value
	Regression	21.31	9	2.367	F (9, 126) = 5.110	P<0.0001
	FPG	8.366	1	8.366	F (1, 126) = 18.06	P<0.0001
	age	0.2063	1	0.2063	F (1, 126) = 0.4453	P=0.5058
	sex	0.09161	1	0.09161	F (1, 126) = 0.1978	P=0.6573
	BMI	0.4687	1	0.4687	F (1, 126) = 1.012	P=0.3164
	MASLD stage	0.7375	2	0.3687	F (2, 126) = 0.7960	P=0.4534
	antidiabetics	0.7542	1	0.7542	F (1, 126) = 1.628	P=0.2043
	medication burden score	4.575	2	2.287	F (2, 126) = 4.938	P=0.0086
	Residual	58.37	126	0.4633
	Total	79.68	135
	Parameter estimates	Variable	Estimate	95% CI (profile likelihood)	|t|	P value	P value summary
	β0	Intercept	1.931	0.5073 to 3.354	2.684	0.0082	**
	β1	FPG	0.009584	0.005121 to 0.01405	4.25	<0.0001	****
	β2	age	0.004615	-0.009072 to 0.01830	0.6673	0.5058	ns
	β3	sex[1]	-0.06652	-0.3625 to 0.2295	0.4447	0.6573	ns
	β4	BMI	0.01193	-0.01154 to 0.03541	1.006	0.3164	ns
	β5	MASLD stage[0]	-0.2132	-0.5498 to 0.1235	1.253	0.2125	ns
	β6	MASLD stage[1]	-0.09301	-0.3591 to 0.1731	0.6917	0.4904	ns
	β7	antidiabetics[yes]	-0.239	-0.6096 to 0.1317	1.276	0.2043	ns
	β8	medication burden score[0]	-0.1856	-0.5150 to 0.1438	1.115	0.267	ns
	β9	medication burden score[2]	0.4337	0.06539 to 0.8021	2.33	0.0214	*
	Goodness of Fit
	Degrees of Freedom	126
	R squared	0.2674
	Multicollinearity	Variable	VIF	R2 with other variables
	β0	Intercept
	β1	FPG	1.132	0.1169
	β2	age	1.159	0.1373
	β3	sex[1]	1.279	0.2178
	β4	BMI	1.13	0.1149
	β5	MASLD stage[0]	1.314	0.2387
	β6	MASLD stage[1]	1.304	0.233
	β7	antidiabetics[yes]	2.106	0.5252
	β8	medication burden score[0]	2.018	0.5045
	β9	medication burden score[2]	2.199	0.5452
	Normality of Residuals	Statistics	P value	Passed normality test (alpha=0.05)?	P value summary
	D'Agostino-Pearson omnibus (K2)	6.996	0.0303	No	*
	Anderson-Darling (A2*)	0.5296	0.1733	Yes	ns
	Shapiro-Wilk (W)	0.9794	0.0376	No	*
	Kolmogorov-Smirnov (distance)	0.06388	>0.1000	Yes	ns
	Data summary
	Rows in table	142
	Rows skipped (missing data)	6
	Rows analyzed (# cases)	136
	Number of parameter estimates	10
	#cases/#parameters	13.6

## Sheet: Table S10
	Table Analyzed	IL8_core_cofounders + antidiabetics
	Dependent variable	IL-8 NPX
	Regression type	Least squares
	Model
	Analysis of Variance	SS	DF	MS	F (DFn, DFd)	P value
	Regression	33.02	9	3.669	F (9, 124) = 4.551	P<0.0001
	glycated haemoglobin	2.113	1	2.113	F (1, 124) = 2.620	P=0.1080
	age	1.681	1	1.681	F (1, 124) = 2.085	P=0.1512
	sex	8.224	1	8.224	F (1, 124) = 10.20	P=0.0018
	BMI	0.104	1	0.104	F (1, 124) = 0.1290	P=0.7201
	MASLD stage	2.474	2	1.237	F (2, 124) = 1.534	P=0.2197
	antidiabetics	2.225	1	2.225	F (1, 124) = 2.760	P=0.0992
	medication burden score	8.351	2	4.176	F (2, 124) = 5.179	P=0.0069
	Residual	99.98	124	0.8063
	Total	133	133
	Parameter estimates	Variable	Estimate	95% CI (profile likelihood)	|t|	P value	P value summary
	β0	Intercept	4.3	2.203 to 6.396	4.059	<0.0001	****
	β1	glycated haemoglobin	0.1753	-0.03905 to 0.3897	1.619	0.108	ns
	β2	age	0.01313	-0.004865 to 0.03112	1.444	0.1512	ns
	β3	sex[1]	-0.6429	-1.041 to -0.2445	3.194	0.0018	**
	β4	BMI	-0.005668	-0.03691 to 0.02557	0.3591	0.7201	ns
	β5	MASLD stage[0]	0.3933	-0.06979 to 0.8564	1.681	0.0953	ns
	β6	MASLD stage[1]	0.06049	-0.2955 to 0.4165	0.3363	0.7372	ns
	β7	antidiabetics[yes]	-0.4208	-0.9221 to 0.08056	1.661	0.0992	ns
	β8	medication burden score[0]	-0.42	-0.8553 to 0.01540	1.909	0.0585	ns
	β9	medication burden score[2]	0.4329	-0.06006 to 0.9258	1.738	0.0847	ns
	Goodness of Fit
	Degrees of Freedom	124
	R squared	0.2483
	Multicollinearity	Variable	VIF	R2 with other variables
	β0	Intercept
	β1	glycated haemoglobin	1.186	0.1568
	β2	age	1.14	0.1228
	β3	sex[1]	1.3	0.2306
	β4	BMI	1.139	0.1221
	β5	MASLD stage[0]	1.381	0.2758
	β6	MASLD stage[1]	1.325	0.2452
	β7	antidiabetics[yes]	2.2	0.5455
	β8	medication burden score[0]	1.994	0.4985
	β9	medication burden score[2]	2.218	0.5492
	Normality of Residuals	Statistics	P value	Passed normality test (alpha=0.05)?	P value summary
	D'Agostino-Pearson omnibus (K2)	7.997	0.0183	No	*
	Anderson-Darling (A2*)	0.7799	0.0419	No	*
	Shapiro-Wilk (W)	0.9713	0.0062	No	**
	Kolmogorov-Smirnov (distance)	0.07019	>0.1000	Yes	ns
	Data summary
	Rows in table	142
	Rows skipped (missing data)	8
	Rows analyzed (# cases)	134
	Number of parameter estimates	10
	#cases/#parameters	13.4

[truncated: 2 more sheets: Table S11, Table S12]
